# Supplementary material for: Analysis of Network Pharmacological Efficacy and Therapeutic Effectiveness in Animal Models for Functional Dyspepsia of Foeniculi fructus
Source: Nutrients. 2023 Jun 6;15(12):2644. doi: 10.3390/nu15122644 (PMC10301275; doi:10.3390/nu15122644)
Supplement: Supplementary file 1 [file nutrients-15-02644-s001.zip]

Archive with 3 entries (3 files):
- Table S1 Potential active compounds of Foeniculi fructus.pdf
- Table S2 Target genes of Foeniculi fructus.pdf
- Table S3 100 functional dyspepsia–related genes.pdf
